# Supplementary material for: One new and seven newly recorded Callichromatini species from China (Coleoptera, Cerambycidae, Cerambycinae)
Source: Zookeys. 2013 Mar 4;(275):67–75. doi: 10.3897/zookeys.275.4576 (PMC3677327; doi:10.3897/zookeys.275.4576)
Supplement: XML Treatment for Schwarzerium (Rugosochroma) yunnanum [file zookeys.275.4576-treatment2.xml]

<!DOCTYPE tp:taxon-treatment
  PUBLIC "-//TaxonX//DTD Taxonomic Treatment Publishing DTD v0 20100105//EN" "tax-treatment-NSO.dtd">
<tp:taxon-treatment xmlns:tp="http://www.plazi.org/taxpub"><tp:treatment-meta><mixed-citation publication-type="journal"><person-group><name><surname>Vives</surname><given-names>Eduard</given-names></name><name><surname>Lin</surname><given-names>Mei-ying</given-names></name></person-group><article-title>One new and seven newly recorded Callichromatini species from China (Coleoptera, Cerambycidae, Cerambycinae)</article-title><source>Zookeys</source><day>4</day><month>3</month><year>2013</year><volume>2013</volume><issue>275</issue><fpage>67</fpage><lpage>75</lpage><pub-id pub-id-type="doi">10.3897/zookeys.275.4576</pub-id></mixed-citation></tp:treatment-meta><tp:nomenclature><tp:taxon-name>
                        <tp:taxon-name-part taxon-name-part-type="genus">Schwarzerium</tp:taxon-name-part>
                        (<tp:taxon-name-part taxon-name-part-type="subspecies">Rugosochroma</tp:taxon-name-part>)
                        <tp:taxon-name-part taxon-name-part-type="species">yunnanum</tp:taxon-name-part>
                    <object-id xmlns:xlink="http://www.w3.org/1999/xlink" xlink:type="simple">urn:lsid:zoobank.org:act:EEEC8301-4F43-4F39-B9D5-226188FBEABC</object-id>
								<object-id xmlns:xlink="http://www.w3.org/1999/xlink" xlink:type="simple">http://species-id.net/wiki/Schwarzerium_yunnanum</object-id>
								</tp:taxon-name><tp:taxon-status xmlns:xlink="http://www.w3.org/1999/xlink" xlink:type="simple">sp. n.</tp:taxon-status><xref ref-type="fig" rid="F1">Figs 1–2</xref></tp:nomenclature><tp:treatment-sec sec-type="Description"><title>Description.</title><p>Ground integument color bluish green, more intensely bluish and with long silvery pubescence underneath; antennae and legs bluish black; tarsi black, except slightly reddish onychium; head and pronotum shiny golden green; scutellum bluish green; elytra bluish green broadly along suture, with golden green dorsal longitudinal stripe, reaching from base to apex of elytra, cupreous golden sides from humeri to apex, and bluish epipleural margin.</p><p>Head large, transverse, strongly punctured, longitudinally furrowed from interantennal space to epistome; epistome short, straight, strongly punctured. Mandibles <!--PageBreak-->short, thick, slightly bent apically. Labrum trapezoidal, free, covered by fossulae and abundant golden setae. Eyes microfaceted, weakly protruding; upper lobe much smaller than lower. Antennae long, covered by long black setae and reaching apical 1/5 of elytra in males and apical quarter in females; segments saw-like beyond fifth antennomere, each segment (except first and second) with strong longitudinal outer margin demarcating two longitudinal porous areas.</p><p>Pronotum transverse (17:24), with strong transverse anterior depression on disc and two posterior transverse medially prominent humps; anterior border simple, posterior border weakly margined; sides armed with short median smooth bulge and smaller protuberance close to anterior angle; surface of pronotum strongly punctured, with golden setae at sides. Prosternum nearly smooth, shiny, with transverse striation at anterior half; prosternal process broad, punctured, expanded posteriorly to enclose procoxal cavities behind. Mesoventrite short, transverse, strongly punctured, wide between mesocoxae. Metaventrite longitudinally furrowed, finely punctured, covered by dense silvery white pubescence. Abdominal ventrites rather smooth and glossy, weakly punctured, sparsely pubescent; puncturation on pygidium stronger.</p><p>Scutellum triangular, margined laterally, smooth, depressed medially. Elytra long, narrow (11:4), sides subparallel; humeri round, protruding; suture fine, unmarginated; apex of elytra broadly round, with slightly marked sutural angle; surface of elytra rough, particularly at basal third, less so at apical quarter, covered by very sparse short, fine silvery tomentum; pubescence in apical area longer, denser and black.</p><p>Legs short and slender; profemora enlarged medially, meso- and metafemora widened apically; mesotibiae slightly arched, metatibiae flattened; pro- and mesotarsi short and wide; first metatarsomere laterally compressed, and remaining metatarsomeres short and broad.</p><fig id="F1" position="float" orientation="portrait"><label>Figures 1–8.</label><caption><p><italic><tp:taxon-name>Schwarzerium (Rugosochroma) yunnanum</tp:taxon-name></italic> subgen. n., sp. n., holotype male, from Yunnan <bold>2</bold> paratype, female, from Yunnan (in EVC) <bold>3</bold> <italic><tp:taxon-name>Aphrodisium niisatoi</tp:taxon-name></italic> Vives &amp; Bentanachs, 2007, female, from Yunnan <bold>4–5</bold> <italic><tp:taxon-name>Aphrodisium tricoloripes</tp:taxon-name></italic> Pic, 1925 <bold>4</bold> female, from Guizhou <bold>5</bold> female, from Yunnan <bold>6–8</bold> <italic><tp:taxon-name>Chelidonium violaceimembris</tp:taxon-name></italic> Gressitt &amp; Rondon, 1970 <bold>6</bold> male, from Hainan <bold>7</bold> female, from Hainan <bold>8</bold> female, from Yunnan. <bold>a</bold>. dorsal view. <bold>b</bold>. ventral view. Scale 10 mm.</p></caption><graphic xmlns:xlink="http://www.w3.org/1999/xlink" xlink:href="ZooKeys-275-067-g001.jpg" position="float" orientation="portrait" xlink:type="simple"/></fig></tp:treatment-sec><tp:treatment-sec sec-type="Diagnosis"><title>Diagnosis.</title><p>This new species is similar to <italic><tp:taxon-name>Schwarzerium provosti</tp:taxon-name></italic> (Fairmaire) in its golden coloration and rough pronotum, but <italic><tp:taxon-name>Schwarzerium yunnanum</tp:taxon-name></italic> can be distinguished by the smaller size, elytra more parallel, and very short unicolor legs without club-shaped mesofemora. It differs from every other species in the genus <italic><tp:taxon-name>Schwarzerium</tp:taxon-name></italic> Plavilstshikov in the second metatarsomere not compressed. Based on the divergence in this character, together with the distinctive shape of mesofemora, we propose to establish a new subgenus, <italic><tp:taxon-name>Rugosochroma</tp:taxon-name></italic> subgen. n. (noun, masculine), with <italic><tp:taxon-name>Schwarzerium yunnanum</tp:taxon-name></italic> sp. n. as the subgeneric type.</p></tp:treatment-sec><tp:treatment-sec sec-type="Etymology"><title>Etymology.</title><p>The species is named after the type locality “Yunnan”.</p></tp:treatment-sec><tp:treatment-sec sec-type="Distribution"><title>Distribution.</title><p>China: Yunnan.</p></tp:treatment-sec><tp:treatment-sec sec-type="Specimens examined"><title>Specimens examined.</title><p><bold>China, Yunnan</bold> <bold>Prov.: holotype:</bold> male, Yunnan, Zhongdian, Chongjianghe, alt. 1800 m, 1984.VIII.6, leg. Jianguo Fan (IZAS, IOZ(E) 1859281). <bold>Paratypes:</bold> 1 male (IZAS, IOZ(E) 1859283) and 1 female (EVC, ex IZAS, IOZ(E) 1905092), same data to holotype; 1 female, Yunnan, Lijiang, Yulongshan, alt. 2800 m, 1984.VIII.6, leg. Ruiqi Wang (IZAS, IOZ(E) 1859282).</p><!--PageBreak--><!--PageBreak--></tp:treatment-sec></tp:taxon-treatment>
