# Supplementary material for: One new and seven newly recorded Callichromatini species from China (Coleoptera, Cerambycidae, Cerambycinae)
Source: Zookeys. 2013 Mar 4;(275):67–75. doi: 10.3897/zookeys.275.4576 (PMC3677327; doi:10.3897/zookeys.275.4576)
Supplement: XML Treatment for Aphrodisium tricoloripes [file zookeys.275.4576-treatment4.xml]

<!DOCTYPE tp:taxon-treatment
  PUBLIC "-//TaxonX//DTD Taxonomic Treatment Publishing DTD v0 20100105//EN" "tax-treatment-NSO.dtd">
<tp:taxon-treatment xmlns:tp="http://www.plazi.org/taxpub"><tp:treatment-meta><mixed-citation publication-type="journal"><person-group><name><surname>Vives</surname><given-names>Eduard</given-names></name><name><surname>Lin</surname><given-names>Mei-ying</given-names></name></person-group><article-title>One new and seven newly recorded Callichromatini species from China (Coleoptera, Cerambycidae, Cerambycinae)</article-title><source>Zookeys</source><day>4</day><month>3</month><year>2013</year><volume>2013</volume><issue>275</issue><fpage>67</fpage><lpage>75</lpage><pub-id pub-id-type="doi">10.3897/zookeys.275.4576</pub-id></mixed-citation></tp:treatment-meta><tp:nomenclature><tp:taxon-name>
                        <tp:taxon-name-part taxon-name-part-type="genus">Aphrodisium</tp:taxon-name-part>
                        <tp:taxon-name-part taxon-name-part-type="species">tricoloripes</tp:taxon-name-part>
                    <object-id xmlns:xlink="http://www.w3.org/1999/xlink" xlink:type="simple">http://species-id.net/wiki/Aphrodisium_tricoloripes</object-id>
								</tp:taxon-name><tp:taxon-authority>Pic, 1925</tp:taxon-authority><xref ref-type="fig" rid="F1">Figs 4–5</xref><tp:nomenclature-citation-list><tp:nomenclature-citation><tp:taxon-name>Aphrodisium tricoloripes</tp:taxon-name><comment> Pic, 1925: 18.</comment></tp:nomenclature-citation><tp:nomenclature-citation><tp:taxon-name>Aphrodisium</tp:taxon-name><comment> (s. str.) <italic>tricoloripes</italic>; <xref ref-type="bibr" rid="B8">Podaný 1971</xref>: 270, 276.</comment></tp:nomenclature-citation><tp:nomenclature-citation><tp:taxon-name>Aphrodisium tricoloripes</tp:taxon-name><comment>; <xref ref-type="bibr" rid="B3">Breuning and Itzinger 1943</xref>: 39.</comment></tp:nomenclature-citation></tp:nomenclature-citation-list></tp:nomenclature><tp:treatment-sec sec-type="Remarks"><title>Remarks.</title><p>This is a very rare species only known from China, Myanmar and Vietnam. It is close to <italic><tp:taxon-name>Aphordisium cribricolle</tp:taxon-name></italic> Poll, 1890, but can be separated by the morphological feature of pronotum and the typical color of the legs.</p></tp:treatment-sec><tp:treatment-sec sec-type="Distribution"><title>Distribution.</title><p>China (<bold>new country record</bold>): Guizhou, Yunnan; Myanmar (<xref ref-type="bibr" rid="B3">Breuning and Itzinger 1943</xref>), Vietnam.</p></tp:treatment-sec><tp:treatment-sec sec-type="Specimens examined"><title>Specimens examined.</title><p><bold>China, Guizhou Prov.:</bold> 1 female, Guizhou, Tongren, Jiangkou, Fanjingshan, 4500bu, alt. 1775, 2010.V-IX, leg. local collector (CCCC); <bold>China, Yunnan Prov.:</bold> 1 female, Yunnan, Deqin county, <named-content xmlns:xlink="http://www.w3.org/1999/xlink" content-type="dwc:verbatimCoordinates" xlink:type="simple">28°28.835'N, 98°51.140'E</named-content>–<named-content xmlns:xlink="http://www.w3.org/1999/xlink" content-type="dwc:verbatimCoordinates" xlink:type="simple">28°26.610'N, 98°55.212'E</named-content>, alt. 3000–3500 m, 2006.VIII.10, light trap, leg. Xiaodong Yang (CCCC, 06B0683). Holotype, male, Tonkin, Anam. (MNHN, ex Collection M. Pic).</p></tp:treatment-sec><tp:treatment-sec><!--Section generated to contain objects referenced in tp:taxon-treatment.--><fig id="F1" position="float" orientation="portrait"><label>Figures 1–8.</label><caption><p><italic><tp:taxon-name>Schwarzerium (Rugosochroma) yunnanum</tp:taxon-name></italic> subgen. n., sp. n., holotype male, from Yunnan <bold>2</bold> paratype, female, from Yunnan (in EVC) <bold>3</bold> <italic><tp:taxon-name>Aphrodisium niisatoi</tp:taxon-name></italic> Vives &amp; Bentanachs, 2007, female, from Yunnan <bold>4–5</bold> <italic><tp:taxon-name>Aphrodisium tricoloripes</tp:taxon-name></italic> Pic, 1925 <bold>4</bold> female, from Guizhou <bold>5</bold> female, from Yunnan <bold>6–8</bold> <italic><tp:taxon-name>Chelidonium violaceimembris</tp:taxon-name></italic> Gressitt &amp; Rondon, 1970 <bold>6</bold> male, from Hainan <bold>7</bold> female, from Hainan <bold>8</bold> female, from Yunnan. <bold>a</bold>. dorsal view. <bold>b</bold>. ventral view. Scale 10 mm.</p></caption><graphic xmlns:xlink="http://www.w3.org/1999/xlink" xlink:href="ZooKeys-275-067-g001.jpg" position="float" orientation="portrait" xlink:type="simple"/></fig></tp:treatment-sec><ref-list><ref id="B8"><mixed-citation xmlns:xlink="http://www.w3.org/1999/xlink" xlink:type="simple"><person-group><name name-style="western"><surname>Podaný</surname><given-names>C</given-names></name></person-group> (<year>1971</year>)<source> Studien über Callichromini der palaearktischen und orientalischen Region (II). Entomologische Abhandlungen aus dem Staatliches Museum für Tierkunde in Dresden 38 (8): 253–313, 6 pls.</source></mixed-citation></ref><ref id="B3"><mixed-citation xmlns:xlink="http://www.w3.org/1999/xlink" xlink:type="simple"><person-group><name name-style="western"><surname>Breuning</surname><given-names>S</given-names></name><name name-style="western"><surname>Itzinger</surname><given-names>K</given-names></name></person-group> (<year>1943</year>)<source> Cerambicidi birmani del Museo di Milano. Atti della Società Italiana di Scienze Naturali e del Museo Civico di Storia Naturale in Milano 82: 36–54, 2 figs, pl. I.</source></mixed-citation></ref></ref-list></tp:taxon-treatment>
