# Supplementary material for: One new and seven newly recorded Callichromatini species from China (Coleoptera, Cerambycidae, Cerambycinae)
Source: Zookeys. 2013 Mar 4;(275):67–75. doi: 10.3897/zookeys.275.4576 (PMC3677327; doi:10.3897/zookeys.275.4576)
Supplement: XML Treatment for Embrikstrandia vivesi [file zookeys.275.4576-treatment6.xml]

<!DOCTYPE tp:taxon-treatment
  PUBLIC "-//TaxonX//DTD Taxonomic Treatment Publishing DTD v0 20100105//EN" "tax-treatment-NSO.dtd">
<tp:taxon-treatment xmlns:tp="http://www.plazi.org/taxpub"><tp:treatment-meta><mixed-citation publication-type="journal"><person-group><name><surname>Vives</surname><given-names>Eduard</given-names></name><name><surname>Lin</surname><given-names>Mei-ying</given-names></name></person-group><article-title>One new and seven newly recorded Callichromatini species from China (Coleoptera, Cerambycidae, Cerambycinae)</article-title><source>Zookeys</source><day>4</day><month>3</month><year>2013</year><volume>2013</volume><issue>275</issue><fpage>67</fpage><lpage>75</lpage><pub-id pub-id-type="doi">10.3897/zookeys.275.4576</pub-id></mixed-citation></tp:treatment-meta><tp:nomenclature><tp:taxon-name>
                        <tp:taxon-name-part taxon-name-part-type="genus">Embrikstrandia</tp:taxon-name-part>
                        <tp:taxon-name-part taxon-name-part-type="species">vivesi</tp:taxon-name-part>
                    <object-id xmlns:xlink="http://www.w3.org/1999/xlink" xlink:type="simple">http://species-id.net/wiki/Embrikstrandia_vivesi</object-id>
								</tp:taxon-name><tp:taxon-authority>Bentanachs, 2005</tp:taxon-authority><xref ref-type="fig" rid="F2">Figs 9–12</xref><tp:nomenclature-citation-list><tp:nomenclature-citation><tp:taxon-name>Embrik-Strandia vivesi</tp:taxon-name><comment> Bentanachs, 2005: 2, 3, figs 1 (holotype male), 2 (female), 3–4, 8–10.</comment></tp:nomenclature-citation></tp:nomenclature-citation-list></tp:nomenclature><tp:treatment-sec sec-type="Remarks"><title>Remarks.</title><p>This species is highly polymorphic in elytral and pronotal coloration. The IZAS collection contains specimens showing the base of elytra completely red, and the series from Yunnan includes specimens with their pronotum black and reddish.</p></tp:treatment-sec><tp:treatment-sec sec-type="Distribution"><title>Distribution.</title><p>China (<bold>new country record</bold>): Yunnan; Laos.</p></tp:treatment-sec><tp:treatment-sec sec-type="Specimens examined"><title>Specimens examined.</title><p><bold>China Yunnan Prov.:</bold> 5 males 3 females, Yunnan, Jinping, Mengla, alt. 400 m, 1956.IV.28–29, leg. Keren Huang et. al (IZAS); 2 males, same data but 1956.IV.24; 1 male, same data but 1956.V.1; 1 male 1 female, same data but alt. 500 m, 1956.V.2; 1 male, Yunnan, Xishuangbanna, Xiaomengyang, alt. 850 m, 1957.VI.14, leg. Lingchao Zang (IZAS); 5 females, Yunnan, Xishuangbanna, Menghun, alt. 750 m, 1958.VI.2–7, leg. Xuwu Meng et al (IZAS); 1 female, same data but alt. 1200 m, 1958.V.31. <bold>Laos, Xieng Khouang Prov.:</bold> holotype, male, Laos, Xieng Khouang, 1997.VI (CJBB).</p><fig id="F2" position="float" orientation="portrait"><label>Figures 9–12.</label><caption><p><italic><tp:taxon-name>Embrikstrandia vivesi</tp:taxon-name></italic> Bentanachs, 2005. <bold>9</bold> male, from Yunnan, pronotum mostly red <bold>10</bold> female, from Yunnan, pronotum mostly red <bold>11</bold> female, from Yunnan, pronotum mostly black <bold>12</bold> male, from Yunnan, pronotum mostly black <bold>13</bold> <italic><tp:taxon-name>Chloridolum grossepunctatum</tp:taxon-name></italic> Gressitt &amp; Rondon, 1970. male, from Yunnan <bold>14</bold> <italic><tp:taxon-name>Chloridolum semipunctatum</tp:taxon-name></italic> Gressit &amp; Rondon 1970. male, from Yunnan <bold>15–16</bold> <italic><tp:taxon-name>Laosaphrodisium subplicatum</tp:taxon-name></italic> (Pic, 1937) <bold>15</bold> male, from Guizhou <bold>16</bold> female, from Guizhou. Scale 10 mm.</p></caption><graphic xmlns:xlink="http://www.w3.org/1999/xlink" xlink:href="ZooKeys-275-067-g002.jpg" position="float" orientation="portrait" xlink:type="simple"/></fig></tp:treatment-sec></tp:taxon-treatment>
