# Supplementary material for: One new and seven newly recorded Callichromatini species from China (Coleoptera, Cerambycidae, Cerambycinae)
Source: Zookeys. 2013 Mar 4;(275):67–75. doi: 10.3897/zookeys.275.4576 (PMC3677327; doi:10.3897/zookeys.275.4576)
Supplement: XML Treatment for Chloridolum semipunctatum [file zookeys.275.4576-treatment8.xml]

<!DOCTYPE tp:taxon-treatment
  PUBLIC "-//TaxonX//DTD Taxonomic Treatment Publishing DTD v0 20100105//EN" "tax-treatment-NSO.dtd">
<tp:taxon-treatment xmlns:tp="http://www.plazi.org/taxpub"><tp:treatment-meta><mixed-citation publication-type="journal"><person-group><name><surname>Vives</surname><given-names>Eduard</given-names></name><name><surname>Lin</surname><given-names>Mei-ying</given-names></name></person-group><article-title>One new and seven newly recorded Callichromatini species from China (Coleoptera, Cerambycidae, Cerambycinae)</article-title><source>Zookeys</source><day>4</day><month>3</month><year>2013</year><volume>2013</volume><issue>275</issue><fpage>67</fpage><lpage>75</lpage><pub-id pub-id-type="doi">10.3897/zookeys.275.4576</pub-id></mixed-citation></tp:treatment-meta><tp:nomenclature><tp:taxon-name>
                        <tp:taxon-name-part taxon-name-part-type="genus">Chloridolum</tp:taxon-name-part>
                        <tp:taxon-name-part taxon-name-part-type="species">semipunctatum</tp:taxon-name-part>
                    <object-id xmlns:xlink="http://www.w3.org/1999/xlink" xlink:type="simple">http://species-id.net/wiki/Chloridolum_semipunctatum</object-id>
								</tp:taxon-name><tp:taxon-authority>Gressit &amp; Rondon 1970</tp:taxon-authority><xref ref-type="fig" rid="F2">Fig. 14</xref><tp:nomenclature-citation-list><tp:nomenclature-citation><tp:taxon-name>Chloridolum</tp:taxon-name><comment> (s. str.) <italic>semipunctatum</italic> Gressit &amp; Rondon 1970: 171, fig. 29b.</comment></tp:nomenclature-citation></tp:nomenclature-citation-list></tp:nomenclature><tp:treatment-sec sec-type="Remarks"><title>Remarks.</title><p>This is a very rare species in Northern Laos. The morphology of this species is very different of other <italic><tp:taxon-name>Chloridolum</tp:taxon-name></italic> species.</p></tp:treatment-sec><tp:treatment-sec sec-type="Distribution"><title>Distribution.</title><p>China (<bold>new country record</bold>): Yunnan; Laos.</p></tp:treatment-sec><tp:treatment-sec sec-type="Specimens examined"><title>Specimens examined. </title><p><bold>China, Yunnan Prov.:</bold> 1 male, Mt. Gaoligongshan, 2012.VI.12, leg. local collector (EVC). <bold>Laos, Sayaboury Prov.:</bold> holotype, male, Laos, Sayaboury (Xaignabouri), 280 m, 1966.V.20 (BPBM, Bishop 8362, examined by E. Vives in 2007.).</p></tp:treatment-sec><tp:treatment-sec><!--Section generated to contain objects referenced in tp:taxon-treatment.--><fig id="F2" position="float" orientation="portrait"><label>Figures 9–12.</label><caption><p><italic><tp:taxon-name>Embrikstrandia vivesi</tp:taxon-name></italic> Bentanachs, 2005. <bold>9</bold> male, from Yunnan, pronotum mostly red <bold>10</bold> female, from Yunnan, pronotum mostly red <bold>11</bold> female, from Yunnan, pronotum mostly black <bold>12</bold> male, from Yunnan, pronotum mostly black <bold>13</bold> <italic><tp:taxon-name>Chloridolum grossepunctatum</tp:taxon-name></italic> Gressitt &amp; Rondon, 1970. male, from Yunnan <bold>14</bold> <italic><tp:taxon-name>Chloridolum semipunctatum</tp:taxon-name></italic> Gressit &amp; Rondon 1970. male, from Yunnan <bold>15–16</bold> <italic><tp:taxon-name>Laosaphrodisium subplicatum</tp:taxon-name></italic> (Pic, 1937) <bold>15</bold> male, from Guizhou <bold>16</bold> female, from Guizhou. Scale 10 mm.</p></caption><graphic xmlns:xlink="http://www.w3.org/1999/xlink" xlink:href="ZooKeys-275-067-g002.jpg" position="float" orientation="portrait" xlink:type="simple"/></fig></tp:treatment-sec></tp:taxon-treatment>
