# Supplementary material for: One new and seven newly recorded Callichromatini species from China (Coleoptera, Cerambycidae, Cerambycinae)
Source: Zookeys. 2013 Mar 4;(275):67–75. doi: 10.3897/zookeys.275.4576 (PMC3677327; doi:10.3897/zookeys.275.4576)
Supplement: XML Treatment for Laosaphrodisium subplicatum [file zookeys.275.4576-treatment9.xml]

<!DOCTYPE tp:taxon-treatment
  PUBLIC "-//TaxonX//DTD Taxonomic Treatment Publishing DTD v0 20100105//EN" "tax-treatment-NSO.dtd">
<tp:taxon-treatment xmlns:tp="http://www.plazi.org/taxpub"><tp:treatment-meta><mixed-citation publication-type="journal"><person-group><name><surname>Vives</surname><given-names>Eduard</given-names></name><name><surname>Lin</surname><given-names>Mei-ying</given-names></name></person-group><article-title>One new and seven newly recorded Callichromatini species from China (Coleoptera, Cerambycidae, Cerambycinae)</article-title><source>Zookeys</source><day>4</day><month>3</month><year>2013</year><volume>2013</volume><issue>275</issue><fpage>67</fpage><lpage>75</lpage><pub-id pub-id-type="doi">10.3897/zookeys.275.4576</pub-id></mixed-citation></tp:treatment-meta><tp:nomenclature><tp:taxon-name>
                        <tp:taxon-name-part taxon-name-part-type="genus">Laosaphrodisium</tp:taxon-name-part>
                        <tp:taxon-name-part taxon-name-part-type="species">subplicatum</tp:taxon-name-part>
                    <object-id xmlns:xlink="http://www.w3.org/1999/xlink" xlink:type="simple">http://species-id.net/wiki/Laosaphrodisium_subplicatum</object-id>
								</tp:taxon-name><tp:taxon-authority>(Pic, 1937)</tp:taxon-authority><xref ref-type="fig" rid="F2">Figs 15–16</xref><tp:nomenclature-citation-list><tp:nomenclature-citation><tp:taxon-name>Chelidonium gibbicolle</tp:taxon-name><comment> v. <italic>subplicatum</italic> Pic, 1937: 11.</comment></tp:nomenclature-citation><tp:nomenclature-citation><tp:taxon-name>Aphrodisium</tp:taxon-name><comment> (s. str.) <italic>subplicatum</italic>; <xref ref-type="bibr" rid="B4">Gressitt and Rondon 1970</xref>: 149, fig. 25 i.</comment></tp:nomenclature-citation><tp:nomenclature-citation><tp:taxon-name>Chelidonium subplicatum</tp:taxon-name><comment>; <xref ref-type="bibr" rid="B9">Podaný 1974</xref>: 7, 42.</comment></tp:nomenclature-citation><tp:nomenclature-citation><tp:taxon-name>Laosaphrodisium subplicatum</tp:taxon-name><comment>; <xref ref-type="bibr" rid="B2">Bentanachs 2012</xref>: 81.</comment></tp:nomenclature-citation></tp:nomenclature-citation-list></tp:nomenclature><tp:treatment-sec sec-type="Remarks"><title>Remarks.</title><p>This species was originally described as a variety of <italic><tp:taxon-name>Chelidonium gibbicolle</tp:taxon-name></italic> by <xref ref-type="bibr" rid="B7">Pic (1937)</xref>. <xref ref-type="bibr" rid="B4">Gressitt and Rondon (1970)</xref> treated it as a species and combined it to the genus <italic><tp:taxon-name>Aphrodisium</tp:taxon-name></italic>. However, it was transferred to the genus <italic><tp:taxon-name>Laosaphrodisium</tp:taxon-name></italic> <xref ref-type="bibr" rid="B2">Bentanachs (2012)</xref> based on the following characters: body dull green, without yellow bands, discal area of pronotum with two longitudinal stripes of black pubescence.</p><p>Although <xref ref-type="bibr" rid="B2">Bentanachs (2012)</xref> wrote “China (Yunnan, Gressitt 1950)” under the distribution of this species, it was a big mistake (personal communication with Bentanachs in Dec. 2012). Gressitt did not report any record of <italic>subplicatum</italic> from China and Bentanachs did not examined any specimens from Yunnan. The reliable locality from China is only Guizhou up to now. Yunnan is a possible locality but it need the confirmation of specimens.</p><!--PageBreak--></tp:treatment-sec><tp:treatment-sec sec-type="Distribution"><title>Distribution.</title><p>China (<bold>new country record</bold>): Guizhou; Laos, Vietnam.</p></tp:treatment-sec><tp:treatment-sec sec-type="Specimens examined"><title>Specimens examined.</title><p><bold>China, Guizhou Prov.:</bold> 1 female, Guizhou, Shiqian, Jinxing, alt. 670 m, 1988.VII.24, leg. Shuyong Wang (IZAS); 1 female, same data but alt. 670–800 m; 1 male, Guizhou, Shiqian, Jinxing, alt. 800 m, 1988.VII.25, leg. Hongxing Li (IZAS). <bold>Vietnam, Vinh Phuc Prov.:</bold> 2 males 1 female, Vinh Phuc Prov., Tam Dao National Park, 2011.VI.20, leg. E. Vives (EVC); holotype, male, Vietnam, Tonkin, Hoa-Binh (MNHN, ex Collection M. Pic).</p></tp:treatment-sec><tp:treatment-sec><!--Section generated to contain objects referenced in tp:taxon-treatment.--><fig id="F2" position="float" orientation="portrait"><label>Figures 9–12.</label><caption><p><italic><tp:taxon-name>Embrikstrandia vivesi</tp:taxon-name></italic> Bentanachs, 2005. <bold>9</bold> male, from Yunnan, pronotum mostly red <bold>10</bold> female, from Yunnan, pronotum mostly red <bold>11</bold> female, from Yunnan, pronotum mostly black <bold>12</bold> male, from Yunnan, pronotum mostly black <bold>13</bold> <italic><tp:taxon-name>Chloridolum grossepunctatum</tp:taxon-name></italic> Gressitt &amp; Rondon, 1970. male, from Yunnan <bold>14</bold> <italic><tp:taxon-name>Chloridolum semipunctatum</tp:taxon-name></italic> Gressit &amp; Rondon 1970. male, from Yunnan <bold>15–16</bold> <italic><tp:taxon-name>Laosaphrodisium subplicatum</tp:taxon-name></italic> (Pic, 1937) <bold>15</bold> male, from Guizhou <bold>16</bold> female, from Guizhou. Scale 10 mm.</p></caption><graphic xmlns:xlink="http://www.w3.org/1999/xlink" xlink:href="ZooKeys-275-067-g002.jpg" position="float" orientation="portrait" xlink:type="simple"/></fig></tp:treatment-sec><ref-list><ref id="B4"><mixed-citation xmlns:xlink="http://www.w3.org/1999/xlink" xlink:type="simple"><person-group><name name-style="western"><surname>Gressitt</surname><given-names>JL</given-names></name><name name-style="western"><surname>Rondon</surname><given-names>JA</given-names></name></person-group> (<year>1970</year>)<source> Cerambycid-beetles of Laos (Disteniidae, Prioninae, Philinae, Aseminae, Lepturinae, Cerambycinae). Pacific Insects Monograph 24: ii-iii + 1–314, 48 pls.</source></mixed-citation></ref><ref id="B9"><mixed-citation xmlns:xlink="http://www.w3.org/1999/xlink" xlink:type="simple"><person-group><name name-style="western"><surname>Podaný</surname><given-names>C</given-names></name></person-group> (<year>1974</year>)<source> Studien über Callichromini der paläarktischen und orientalischen Region (III.). Annotationes Zoologicae et Botanicae, Slovenske národné múzeum, Bratislava 91: 1–42, 15 figs.</source></mixed-citation></ref><ref id="B2"><mixed-citation xmlns:xlink="http://www.w3.org/1999/xlink" xlink:type="simple"><person-group><name name-style="western"><surname>Bentanachs</surname><given-names>J</given-names></name></person-group> (<year>2012</year>)<article-title> Revisión del género <italic>Polyzonus</italic> Dejean, 1835 y géneros afines (Coleoptera, Cerambycidae, Callichromatini). Les Cahiers Magellanes, NS.</article-title><volume>8</volume>: <fpage>1</fpage>-<lpage>100</lpage>.</mixed-citation></ref><ref id="B7"><mixed-citation xmlns:xlink="http://www.w3.org/1999/xlink" xlink:type="simple"><person-group><name name-style="western"><surname>Pic</surname><given-names>M</given-names></name></person-group> (<year>1937</year>)<article-title> Nouveautés diverses.</article-title><source>Mélanges Exotico-Entomologiques </source><volume>69</volume>: <fpage>1</fpage>-<lpage>36</lpage>.</mixed-citation></ref></ref-list></tp:taxon-treatment>
